# Supplementary material for: Ras1-Independent High Iron-Mediated Hyphal Formation in Candida albicans
Source: J Fungi (Basel). 2026 Jun 23;12(7):459. doi: 10.3390/jof12070459 (PMC13412770; doi:10.3390/jof12070459)
Supplement: Supplementary file 1 [file jof-12-00459-s001.zip]

Archive with 1 entries (1 files):
- jof-4306236-supplementary.pdf
